# Supplementary material for: An open-access dataset of crop production by farm size from agricultural censuses and surveys
Source: Data Brief. 2018 Jun 23;19:1970–88. doi: 10.1016/j.dib.2018.06.057 (PMC6141274; doi:10.1016/j.dib.2018.06.057)
Supplement: Supplementary file 2 — Supplementary material [file mmc2.xlsx]

## Sheet: Dataset_Variable_Definitions
Variable	Description
Crop	Crop name
Item_Code	FAO crop code
NAME_0	Country name
NAME_1	Subnational unit name
NAME_2	Sub-subnational unit name
NAME_3	Sub-sub-subnational unit name
es1	Country ISO Code
shpID	Shapefile identification code
fs_class_min	farm size class minimum (ha)
fs_class_max	farm size class maximum (ha)
cen_sur	If the data source was a agricultural census ('cen') or nationally representative (most cases were subnational resolution) sample survey ('sur')
microdata	If the data source was from microlevel data (1) or tabulated data (0)
fs_proxy	If the farm size was calculated by net crop, net cultivated, net harvested, net planted, or plot area (ha) instead of a given farm size variable. Note, seasonality was taken into account to prevent double counting.
year	Year of data source
Crop_area	Crop area (ha)
Cultivated_area	Cultivated area (ha)
Harvested_area	Harvested area (ha)
Planted_area	Planted area (ha)
Production	Crop production (tonnes (t) )
Yield	Yield (t/ha)
Region	World region based on FAO definitions
Yield_FAO	FAO country level yields per crop per year (hg/ha)
Regional_Yield_FAO	FAO regional level yields per crop per year (hg/ha)
World_Yield_FAO	FAO global level yields per crop per year (hg/ha)
Production_fix	Production calculated from actual production in dataset, or from area (i.e., harvest, cropped, cultivated, or planted area - with majority harvest area) in dataset and constant yield (from FAOSTAT) if production was not available.
Production_fix_regional_count	If production was fixed using regional yields instead of country level yields
Production_constant	Production calculated with constant yield (constant yield from FAOSTAT). Used in supplemental information constant yield bias check.
Production_fix_dummy	Dummy variable indicating if both constant yield and actual yield were available. Used in supplemental information yield bias check.
Area_FAO	FAO country level harvest area per crop (ha)
Area_fix	Gross harvest area reported in actual dataset or calculated from production in dataset and constant yield (from FAOSTAT) if area was not available.
perc_Feed	Percent of production per crop per country attributed towards feed. Source and definition available on FAO Stat.
perc_Food	Percent of production per crop per country attributed towards food. Source and definition available on FAO Stat.
perc_Seed	Percent of production per crop per country attributed towards seed. Source and definition available on FAO Stat.
perc_Waste	Percent of production per crop per country attributed towards waste. Source and definition available on FAO Stat.
perc_Processing	Percent of production per crop per country attributed towards processing. Source and definition available on FAO Stat.
perc_Other	Percent of production per crop per country attributed towards other. Source and definition available on FAO Stat.
production_Feed	perc_Feed * Production_fix
production_Feed_k	perc_Feed * Production_constant
production_Food	perc_Food * Production_fix
production_Food_k	perc_Food * Production_constant
production_Other	perc_Other* Production_fix
production_Other_k	perc_Other * Production_constant
production_Seed	perc_Seed* Production_fix
production_Seed_k	perc_Seed * Production_constant
production_Waste	perc_Waste * Production_fix
production_Waste_k	perc_Waste * Production_constant
production_Processing	perc_Processed * Production_fix
production_Processing_k	perc_Processed * Production_constant
kcal	kilocalorie (kcal) conversion factor per crop, per year, per country
fat	fat conversion factor per crop, per year, per country
protein	protein conversion factor per crop, per year, per country
production_Feed_kcal	production_Feed * kcal
production_Feed_k_kcal	production_Feed_k * kcal
production_Food_kcal	production_Food * kcal
production_Food_k_kcal	production_Food_k * kcal
production_Other_kcal	production_Other * kcal
production_Other_k_kcal	production_Other_k * kcal
production_Seed_kcal	production_Seed * kcal
production_Seed_k_kcal	production_Seed_k * kcal
production_Waste_kcal	production_Waste * kcal
production_Waste_k_kcal	production_Waste_k * kcal
production_Processing_kcal	production_Processing * kcal
production_Processing_k_kcal	production_Processing_k * kcal
production_Feed_fat	production_Feed * fat
production_Feed_k_fat	production_Feed_k * fat
production_Food_fat	production_Food * fat
production_Food_k_fat	production_Food_k * fat
production_Other_fat	production_Other * fat
production_Other_k_fat	production_Other_k * fat
production_Seed_fat	production_Seed * fat
production_Seed_k_fat	production_Seed_k * fat
production_Waste_fat	production_Waste * fat
production_Waste_k_fat	production_Waste_k * fat
production_Processing_fat	production_Processing * fat
production_Processing_k_fat	production_Processing_k * fat
production_Feed_protein	production_Feed * protein
production_Feed_k_protein	production_Feed_k * protein
production_Food_protein	production_Food * protein
production_Food_k_protein	production_Food_k * protein
production_Other_protein	production_Other * protein
production_Other_k_protein	production_Other_k * protein
production_Seed_protein	production_Seed * protein
production_Seed_k_protein	production_Seed_k * protein
production_Waste_protein	production_Waste * protein
production_Waste_k_protein	production_Waste_k * protein
production_Processing_protein	production_Processing * protein
production_Processing_k_protein	production_Processing_k * protein
area	shID area (km^2)

## Sheet: Sources
Country	Dataset_Name	Agency	Publisher	Data_Year	URL	Date_Accessed	Data_Type	Survey_Census	Spatial_Resolution	If Ag Census_Respose Rate
Albania	Albania - Living Standards Measurement Survey 2012	Institute of Statistics of Albania	The World Bank	2012	http://microdata.worldbank.org/index.php/catalog/1970/study-description#page=overview&tab=study-desc	2017-06-05	Microdata	Sample Survey	Sub-national
Austria	Eurostat database	Eurostat	Eurostat	2013	http://ec.europa.eu/eurostat/data/database	2017-08-01	Aggregated Data	Agricultural Census	Sub-national	94.5
Belgium	Eurostat database	Eurostat	Eurostat	2013	http://ec.europa.eu/eurostat/data/database	2017-08-01	Aggregated Data	Agricultural Census	Sub-national	88.6
Bosnia and Herzegovina	Bosnia and Herzegovina - Living Standards Measurement Survey 2001 (Wave 1 Panel)	State Agency for Statistics (BHAS), Republika Srpska Institute of Statistics (RSIS), Federation of BiH Institute of Statistics (FIS)	The World Bank	2001	http://microdata.worldbank.org/index.php/catalog/68/study-description	2017-06-05	Microdata	Sample Survey	National
Brazil	Censo Agropecuario 2006	Instituto Brasileiro de Geografia e Estatistica (IBGE)	Instituto Brasileiro de Geografia e Estatistica (IBGE)	2006	http://www.ibge.gov.br/home/estatistica/economia/agropecuaria/censoagro/brasil_2006/defaulttab_brasil.shtm	2012-05-02	Aggregated Data	Agricultural Census	Sub-national	NA
Bulgaria	Eurostat database	Eurostat	Eurostat	2013	http://ec.europa.eu/eurostat/data/database	2017-08-01	Aggregated Data	Agricultural Census	Sub-national	5.1
Burkina Faso	Enqueete Multisectorielle Continue 2014	Institut National de la Statistique et de la Demographie - Ministere de l'Economie et des Finances	The World Bank	2013	http://microdata.worldbank.org/index.php/catalog/2538/study-description	2017-06-12	Microdata	Sample Survey	National
Cambodia	2013 Cambodia Socio-Economic Survey (CSES)	National Institute of Statistics - Ministry of Planning	Cambodia National Institue of Statistics	2013	https://nada-nis.gov.kh/index.php/catalog/18/study-description	2017-06-05	Microdata	Sample Survey	Sub-national
Colombia	Tercer Censo Nacional Agropecuario - 2014 -3er CNA	Departamento Administrativivo Nacional de Estadística	National Administrative Department of Statistics Colombia (DANE)	2013	http://andacna.dane.gov.co/index.php/catalog/669/related_materials	2017-06-05	Microdata	Agricultural Census	Sub-national	NA
Costa Rica	VI Censo Nacional Agropecuario	Instituto Nacional de Estadistica y Censos	Instituto Nacional de Estadistica y Censos	2013	http://inec.cr/agropecuario?title=&shs_term_node_tid_depth=All&field_periodo_tid=All&field_anio_documento_value%5Bvalue%5D%5Bdate%5D=	2017-08-01	Aggregated Data	Agricultural Census	National	NA
Croatia	Eurostat database	Eurostat	Eurostat	2013	http://ec.europa.eu/eurostat/data/database	2017-08-01	Aggregated Data	Agricultural Census	Sub-national	NA
Cyprus	Eurostat database	Eurostat	Eurostat	2013	http://ec.europa.eu/eurostat/data/database	2017-08-01	Aggregated Data	Agricultural Census	National	NA
Czechia	Eurostat database	Eurostat	Eurostat	2013	http://ec.europa.eu/eurostat/data/database	2017-08-01	Aggregated Data	Agricultural Census	Sub-national	68.88
Denmark	Eurostat database	Eurostat	Eurostat	2013	http://ec.europa.eu/eurostat/data/database	2017-08-01	Aggregated Data	Agricultural Census	Sub-national	97
Estonia	Eurostat database	Eurostat	Eurostat	2013	http://ec.europa.eu/eurostat/data/database	2017-08-01	Aggregated Data	Agricultural Census	National	80
Ethiopia	Socioeconomic Survey 2015-2016	Central Statistical Agency of Ethiopia	The World Bank	2001	http://microdata.worldbank.org/index.php/catalog/2783/study-description	2017-06-05	Aggregated Data	Agricultural Census	Sub-national	NA
Ethiopia	Annual Agricultural Sample Survey Reports 2001/2002	Central Statistics Agency of Ethiopia	Central Statistics Agency of Ethiopia	2001	http://www.csa.gov.et/index.php?option=com_content&view=article&id=91&Itemid=224	2013-03-07	Aggregated Data	Agricultural Census	Sub-national	NA
Finland	Eurostat database	Eurostat	Eurostat	2013	http://ec.europa.eu/eurostat/data/database	2017-08-01	Aggregated Data	Agricultural Census	Sub-national	85
France	Eurostat database	Eurostat	Eurostat	2013	http://ec.europa.eu/eurostat/data/database	2017-08-01	Aggregated Data	Agricultural Census	Sub-national	87.5
Germany	Eurostat database	Eurostat	Eurostat	2013	http://ec.europa.eu/eurostat/data/database	2017-08-01	Aggregated Data	Agricultural Census	Sub-national	100
Ghana	Socioeconomic Panel Survey: 2009-2010	Institute of Statistical, Social and Economic Research - University of Ghana	The World Bank	2010	http://microdata.worldbank.org/index.php/catalog/2534/study-description	2017-06-13	Microdata	Sample Survey	Sub-national
Greece	Eurostat database	Eurostat	Eurostat	2013	http://ec.europa.eu/eurostat/data/database	2017-08-01	Aggregated Data	Agricultural Census	Sub-national	NA
Hungary	Eurostat database	Eurostat	Eurostat	2013	http://ec.europa.eu/eurostat/data/database	2017-08-01	Aggregated Data	Agricultural Census	Sub-national	80
India	Agricultural Census Database	Department of Agriculture & Cooperation, Agricultural Census Division	National Informatics Centre	2010	http://agcensus.dacnet.nic.in	2017-09-21	Aggregated Data	Agricultural Census	Sub-national	NA
Ireland	Eurostat database	Eurostat	Eurostat	2013	http://ec.europa.eu/eurostat/data/database	2017-08-01	Aggregated Data	Agricultural Census	Sub-national	75
Italy	Eurostat database	Eurostat	Eurostat	2013	http://ec.europa.eu/eurostat/data/database	2017-08-01	Aggregated Data	Agricultural Census	Sub-national	54.4
Latvia	Eurostat database	Eurostat	Eurostat	2013	http://ec.europa.eu/eurostat/data/database	2017-08-01	Aggregated Data	Agricultural Census	National	100
Lithuania	Eurostat database	Eurostat	Eurostat	2013	http://ec.europa.eu/eurostat/data/database	2017-08-01	Aggregated Data	Agricultural Census	National	98
Luxembourg	Eurostat database	Eurostat	Eurostat	2013	http://ec.europa.eu/eurostat/data/database	2017-08-01	Aggregated Data	Agricultural Census	National	87
Malawi	Malawi - Third Integrated Household Survey 2010-11	Malawi National Statistical Office	The World Bank	2010	http://microdata.worldbank.org/index.php/catalog/1003/related_materials	2017-06-05	Microdata	Sample Survey	Sub-national
Mali	Enquete Agricole de Conjoncture Integree 2014	Cellule de Planification et de Statistiques - Ministere du Developpement Rural Institut National de la Statistique - Gouvernement du Mali Direction Nationale de l'Agriculture - Ministere de l'Agriculture de l'Elevage et de la Peche	The World Bank	2013	http://microdata.worldbank.org/index.php/catalog/2583/study-description	2017-06-22	Microdata	Sample Survey	Sub-national
Malta	Eurostat database	Eurostat	Eurostat	2013	http://ec.europa.eu/eurostat/data/database	2017-08-01	Aggregated Data	Agricultural Census	National	NA
Mexico	Encuesta Nacional a Hogares Rurales de México II.5	Centro de Estudios Económicos de El Colegio de México y del Rural Economies of the Americas and Pacific Rim de la Universidad de California en Davis	Desarrollo y Alimentación Sustentable A.C.	2007	http://das-ac.mx/en/comunidad-enhrum/enhrum-ii-5-2010/#cinco http://das-ac.mx/en/comunidad-enhrum/enhrum-ii-5-2010/#cinco	2017-06-14	Microdata	Sample Survey	National
Mongolia	Mongolia - HSES 2011	National Statistical Office - NSO	Mongolia Census and Survey Catalogue	2011	http://web.nso.mn/nada/index.php/catalog/88#page=overview&tab=study-desc	2017-05-26	Microdata	Sample Survey	Sub-national
Netherlands	Eurostat database	Eurostat	Eurostat	2013	http://ec.europa.eu/eurostat/data/database	2017-08-01	Aggregated Data	Agricultural Census	Sub-national	72.9
Niger	National Survey on Household Living Conditions and Agriculture 2011	Niger Survey and Census Division, National Institute of Statistics	The World Bank	2011	http://microdata.worldbank.org/index.php/catalog/2050/study-description	2017-06-05	Microdata	Sample Survey	Sub-national
Nigeria	General Household Survey, Panel 2015-2016	National Bureau of Statistics (NBS) - Federal Government of Nigeria	The World Bank	2013	http://microdata.worldbank.org/index.php/catalog/2734/study-description	2017-06-13	Microdata	Sample Survey	Sub-national
Norway	Eurostat database	Eurostat	Eurostat	2013	http://ec.europa.eu/eurostat/data/database	2017-08-01	Aggregated Data	Agricultural Census	Sub-national	98
Panama	Encuesta de Niveles de Vida 2008	Ministerio de Economía y Finanzas (MEF)	The World Bank	2007	http://microdata.worldbank.org/index.php/catalog/70/study-description	2017-07-04	Microdata	Sample Survey	Sub-national
Paraguay	Censo Agropecuario Nacional 2008	Dirección de Censos y Estadísticas Agropecuarias	Ministerio de Agricultura y Ganadería	2008	http://www.mag.gov.py/	2013-01-22	Aggregated Data	Agricultural Census	Sub-national	NA
Peru	Encuesta Nacional Agropecuaria, 2014	Instituto Nacional de Estadística e Informática	Instituto Nacional de Estadística e Informática	2012	http://proyectos.inei.gob.pe/CenagroWeb/?id=DERECHA#	2017-06-05	Microdata	Agricultural Census	Sub-national	NA
Poland	Eurostat database	Eurostat	Eurostat	2013	http://ec.europa.eu/eurostat/data/database	2017-08-01	Aggregated Data	Agricultural Census	Sub-national	NA
Portugal	Eurostat database	Eurostat	Eurostat	2013	http://ec.europa.eu/eurostat/data/database	2017-08-01	Aggregated Data	Agricultural Census	Sub-national	89.7
Romania	Eurostat database	Eurostat	Eurostat	2013	http://ec.europa.eu/eurostat/data/database	2017-08-01	Aggregated Data	Agricultural Census	Sub-national	93.9
Russian Federation	Russia Longitudinal Monitoring Survey Dataverse	Carolina Population Center, University of North Carolina at Chapel Hill	UNC Dataverse	2013	https://dataverse.unc.edu/dataset.xhtml?persistentId=doi:10.15139/S3/12438	2017-08-10	Microdata	Sample Survey	National
Slovakia	Eurostat database	Eurostat	Eurostat	2013	http://ec.europa.eu/eurostat/data/database	2017-08-01	Aggregated Data	Agricultural Census	Sub-national	NA
Slovenia	Eurostat database	Eurostat	Eurostat	2013	http://ec.europa.eu/eurostat/data/database	2017-08-01	Aggregated Data	Agricultural Census	Sub-national	NA
South Africa	National Income Dynamics Study 2014-2015	Southern Africa Labour and Development Research Unit - University of Cape Town	Data First Dataportal	2013	https://www.datafirst.uct.ac.za/dataportal/index.php/catalog/570/data_dictionary	2017-06-29	Microdata	Sample Survey	Sub-national
Spain	Eurostat database	Eurostat	Eurostat	2013	http://ec.europa.eu/eurostat/data/database	2017-08-01	Aggregated Data	Agricultural Census	Sub-national	6
Sweden	Eurostat database	Eurostat	Eurostat	2013	http://ec.europa.eu/eurostat/data/database	2017-08-01	Aggregated Data	Agricultural Census	Sub-national	72
Tajikistan	Living Standards Survey 2007	Tajikistan State Statistical Agency	The World Bank	2013	http://microdata.worldbank.org/index.php/catalog/72/study-description	2017-06-13	Microdata	Sample Survey	Sub-national
Timor-Leste	Survey of Living Standards 2007 and Extension 2008	National Statistics Directorate	The World Bank	2013	http://microdata.worldbank.org/index.php/catalog/78/study-description	2017-06-22	Microdata	Sample Survey	Sub-national
Uganda	National Panel Survey 2013-2014	Uganda Bureau of Statistics - Government of Uganda	The World Bank	2013	http://microdata.worldbank.org/index.php/catalog/2663/study-description	2017-06-05	Microdata	Sample Survey	Sub-national
United Kingdom	Eurostat database	Eurostat	Eurostat	2013	http://ec.europa.eu/eurostat/data/database	2017-08-01	Aggregated Data	Agricultural Census	Sub-national	83
United Republic of Tanzania	Tanzania - Agriculture Sample Census Survey 2007-2008	National Bureau of Statistics - Ministry of Finance	International Household Survey Network	2007	http://catalog.ihsn.org/index.php/catalog/3794	2017-04-11	Microdata	Sample Survey	Sub-national
United States of America	USDA National Agricultural Statistics Service Quick Stats	National Agricultural Statistics Service, United States Department of Agriculture	National Agricultural Statistics Service, United States Department of Agriculture	2012	https://www.nass.usda.gov/Data_and_Statistics/	2017-04-01	Aggregated Data	Agricultural Census	Sub-national	NA
Uruguay	Censo General Agropecuario 2011	Estadisticas Agropecuarias - DIEA - Ministerio Ganaderia Agricultura y Pesca	Ministerio Ganaderia Agricultura y Pesca	2011	http://www2.mgap.gub.uy/portal/page.aspx?2,diea,diea-censo-2011,O,es,0,	2017-06-05	Microdata	Agricultural Census	Sub-national	NA
